# Supplementary material for: Prenatal Diagnosis of Right-Sided Congenital Ventricular Diverticulum (CVD) Assisted by Spatiotemporal Image Correlation (STIC) Acquisition and the Speckle-Tracking Technique to Assess Fetal Cardiac Function: A Case Report
Source: Diagnostics (Basel). 2022 Oct 8;12(10):2438. doi: 10.3390/diagnostics12102438 (PMC9600030; doi:10.3390/diagnostics12102438)
Supplement: Supplementary file 1 [file diagnostics-12-02438-s001.zip]

Archive with 5 entries (5 files):
- supplementary figure S1.pdf
- supplementary figure S2.pdf
- video S1.mp4
- video S2.mp4
- video S3.mp4
